# Supplementary material for: The Influence of DNA Extraction Methods on Species Identification Results of Seafood Products
Source: Foods. 2022 Jun 14;11(12):1739. doi: 10.3390/foods11121739 (PMC9222224; doi:10.3390/foods11121739)
Supplement: Supplementary file 1 [file foods-11-01739-s001.zip]

Archive with 1 entries (1 files):
- foods-1703310-supplementary.pdf
